# Supplementary material for: Hepatic Transcriptome Reveals Potential Key Genes Contributing to Differential Milk Production
Source: Genes (Basel). 2024 Sep 20;15(9):1229. doi: 10.3390/genes15091229 (PMC11431119; doi:10.3390/genes15091229)
Supplement: Supplementary file 1 [file genes-15-01229-s001.zip]

Archive with 1 entries (1 files):
- genes-3206766-supplementary.pdf
